# Supplementary material for: Lexical pathway from L2 to L1 activation in intermediate proficient bilinguals: behavioral and ERP evidence
Source: Front Hum Neurosci. 2024 Jun 3;18:1270377. doi: 10.3389/fnhum.2024.1270377 (PMC11195300; doi:10.3389/fnhum.2024.1270377)
Supplement: Supplementary file 1 [file Table_1.XLSX]

## Sheet: Sheet1
Table 1. Experimental design and stimuli examples of the experiment
Semantically Related Word Pairs
Character Repetition					Character Non-repetition
Vowels Adjacent		Vowels Non-adjacent			Vowels Adjacent		Vowels Non-adjacent
S+R+V+		S+R+V-			S+R-V+		S+R-V-
Prime	Target	Prime	Target		Prime	Target	Prime	Target
school	academic	number	mathematics		arm	shoulder	husband	wife
black	blackboard	park	public		interview	reporter	salad	vegetable
sky	heaven	British	English		Europe	Switzerland	newspaper	magazine
education	classroom	mayor	citizen		childhood	children	rose	lover
valley	mountain	garage	vehicle		tomato	food	London	capital
dentist	tooth	flower	garden		coffee	milk	pen	ink
dolphin	seafood	alcohol	bar		uncle	aunt	shark	whale
geography	map	television	film		dress	suit	cash	finance
wedding	marriage	Germany	German		tree	grass	ship	fisherman
mail	stamp	camera	photograph		bath	toilet	thus	therefore
language	grammar	desert	sand		bone	blood	bus	driver
curtain	window	wage	job		towel	toothbrush	forest	rabbit
strict	serious	city	castle		peach	strawberry	chicken	duck
scholar	learning	farmer	farm		harmony	peaceful	withdraw	cancel
specialist	patent	mankind	population		economy	wealth	apologize	forgive
Semantically Unrelated Word Pairs
Character Repetition					Character Non-repetition
Vowels Adjacent		Vowels Non-adjacent			Vowels Adjacent		Vowels Non-adjacent
S-R+V+		S-R+V-			S-R-V+		S-R-V-
Prime	Target	Prime	Target		Prime	Target	Prime	Target
week	star	happen	fever		honesty	convenience	red	safe
turkey	train	single	unit		explain	paragraph	kitchen	scarf
fruit	level	battery	elevator		street	together	enter	crown
meanwhile	sympathy	princess	company		juice	rabbit	century	plant
picnic	beast	romantic	waste		chair	dollar	lemon	flag
pumpkin	south	banana	cigarette		brush	research	passenger	sentence
important	weight	passport	nurse		pencil	society	candle	conflict
earth	subway	japan	calendar		outcome	fox	rubbish	answer
afternoon	jaw	garlic	elephant		stairs	gift	stupid	mango
teacher	tiger	England	hero		against	envelope	red	clone
soap	fat	belt	skin		bride	cheese	support	station
airport	chance	exchange	traffic		breakfast	victory	egg	celebrate
piano	pen	analysis	share		goat	oxygen	basket	welcome
address	earthquake	volcano	rocket		menu	sweater	potato	print
diary	sunrise	cucumber	yellow		butterfly	stairs	refrigerator	cancer
